# Supplementary material for: Technical and biological sources of unreliability of Infinium probes on Illumina methylation microarrays
Source: Clin Epigenetics. 2024 Sep 18;16:131. doi: 10.1186/s13148-024-01739-2 (PMC11409515; doi:10.1186/s13148-024-01739-2)
Supplement: Supplementary file 2 — Additional file 2 Results two-sided Fisher test, basis for Fig. 3b. [file 13148_2024_1739_MOESM2_ESM.xlsx]

## Sheet: Additional Table 1
			Number in Region		Number not in Region
	Region	Number of C	with indicated number of C	with other number of C	with indicated number of C	with other number of C	estimate	low	high	p	fdr
	Island	7	53	74731	994	647902	0.462273	0.343796	0.609666	1.16461e-09	1.16461e-09
		8	447	74337	5784	643112	0.668592	0.605694	0.736486	6.19019e-18	6.66636e-18
		9	1314	73470	15858	633038	0.713949	0.674033	0.755724	5.08747e-34	7.12245e-34
		10	3210	71574	33067	615829	0.835257	0.804621	0.866813	2.261e-22	2.87763e-22
		11	6131	68653	59781	589115	0.880058	0.85609	0.904546	2.24856e-20	2.62332e-20
		12	11029	63755	110696	538200	0.841075	0.823341	0.859164	2.54768e-59	5.09536e-59
		13	13228	61556	146476	502420	0.737118	0.722693	0.751742	8.30015e-214	2.90505e-213
		14	12438	62346	125138	523758	0.834998	0.818191	0.85206	1.25905e-70	2.93778e-70
		15	9658	65126	73486	575410	1.16116	1.13501	1.1879	4.93396e-37	7.67505e-37
		16	7379	67405	39910	608986	1.67043	1.62724	1.71462	7.04949e-295	3.28976e-294
		17	5081	69703	21640	627256	2.11293	2.04694	2.18085	0	0
		18	3183	71601	10787	638109	2.62973	2.52501	2.73799	0	0
		19	1358	73426	4474	644422	2.66394	2.50379	2.83274	2.94652e-180	8.25027e-180
		20	275	74509	805	648091	2.97135	2.5814	3.41227	2.95791e-45	5.17635e-45
	Shore	7	150	123622	897	599011	0.810286	0.676954	0.964317	0.0171342	0.0184522
		8	969	122803	5262	594646	0.891715	0.831565	0.955387	0.000984326	0.00125278
		9	2946	120826	14226	585682	1.00381	0.963962	1.04502	0.853539	0.853539
		10	6393	117379	29884	570024	1.03889	1.01032	1.06814	0.0071512	0.00834306
		11	11877	111895	54035	545873	1.0723	1.05005	1.09494	7.47546e-11	1.30821e-10
		12	20292	103480	101433	498475	0.963653	0.947869	0.979733	1.0688e-05	1.66257e-05
		13	24798	98974	134906	465002	0.863621	0.850585	0.876828	1.88891e-81	2.64447e-80
		14	21719	102053	115857	484051	0.889169	0.875004	0.903529	9.19621e-48	3.21867e-47
		15	15007	108765	68137	531771	1.07684	1.05665	1.09733	1.91337e-14	3.82675e-14
		16	9437	114335	37852	562056	1.22559	1.19708	1.25469	9.59709e-63	4.47864e-62
		17	5673	118099	21048	578860	1.32108	1.28184	1.36136	1.53367e-70	1.07357e-69
		18	2965	120807	11005	588903	1.31337	1.26021	1.36848	6.6608e-37	1.86502e-36
		19	1318	122454	4514	595394	1.41966	1.33375	1.51033	4.20062e-27	9.80145e-27
		20	228	123544	852	599056	1.2976	1.11608	1.50375	0.000670021	0.00093803
	Shelf	7	113	66251	934	656382	1.19866	0.977042	1.45869	0.0767011	0.0767011
		8	771	65593	5460	651856	1.40331	1.29913	1.51422	4.63043e-17	6.4826e-17
		9	2018	64346	15154	642162	1.32897	1.26712	1.39328	2.9358e-30	5.13764e-30
		10	4107	62257	32170	625146	1.28194	1.23944	1.32568	2.58717e-45	1.20735e-44
		11	6386	59978	59526	597790	1.06927	1.04045	1.09868	1.59188e-06	1.85719e-06
		12	10022	56342	111703	545613	0.868846	0.849688	0.888404	2.8905e-36	5.78101e-36
		13	12585	53779	147119	510197	0.811547	0.795194	0.82818	6.28092e-94	8.79329e-93
		14	11336	55028	126240	531076	0.866636	0.848439	0.885182	3.2266e-41	1.12931e-40
		15	7930	58434	75214	582102	1.0503	1.02456	1.07654	0.000103178	0.000111115
		16	5153	61211	42136	615180	1.22907	1.19241	1.2667	2.24652e-39	5.24187e-39
		17	3224	63140	23497	633819	1.37734	1.32596	1.43036	7.10374e-58	4.97262e-57
		18	1755	64609	12215	645101	1.43455	1.36288	1.50928	9.00251e-41	2.5207e-40
		19	779	65585	5053	652263	1.53321	1.41939	1.65447	9.1245e-26	1.41937e-25
		20	185	66179	895	656421	2.05028	1.7402	2.40491	1.97484e-16	2.51343e-16
	Open Sea	7	731	458029	316	264604	1.33639	1.16946	1.52989	1.42401e-05	1.81237e-05
		8	4044	454716	2187	262733	1.06841	1.01378	1.12623	0.0130364	0.0152092
		9	10894	447866	6278	258642	1.00211	0.971015	1.03426	0.897946	0.897946
		10	22567	436193	13710	251210	0.94797	0.9275	0.968927	1.60581e-06	2.24813e-06
		11	41518	417242	24394	240526	0.981123	0.964988	0.997583	0.0246085	0.0265015
		12	80382	378378	41343	223577	1.14881	1.13406	1.16389	1.30141e-98	2.60282e-98
		13	109093	349667	50611	214309	1.3211	1.30555	1.33687	0	0
		14	92083	366677	45493	219427	1.21127	1.19627	1.22648	9.64347e-204	2.25014e-203
		15	50549	408211	32595	232325	0.882622	0.869638	0.895823	9.19757e-61	1.43073e-60
		16	25320	433440	21969	242951	0.645986	0.634023	0.658275	0	0
		17	12743	446017	13978	250942	0.512906	0.500494	0.525707	0	0
		18	6067	452693	7903	257017	0.435849	0.421284	0.450903	0	0
		19	2377	456383	3455	261465	0.394152	0.373834	0.415508	7.84865e-271	2.19762e-270
		20	392	458368	688	264232	0.32845	0.289397	0.372414	1.04443e-72	1.82775e-72
